# Supplementary material for: FANCD2 genome binding is nonrandom and is enriched at large transcriptionally active neural genes prone to copy number variation
Source: Funct Integr Genomics. 2024 Oct 4;24(5):180. doi: 10.1007/s10142-024-01453-5 (PMC11452531; doi:10.1007/s10142-024-01453-5)
Supplement: Supplementary file 1 — Supplementary Material 1 [file 10142_2024_1453_MOESM1_ESM.xlsx]

## Sheet: Final_Cleaned
Blaize ChIP-seq Dataset
chrom	chromStart	chromEnd	sum(PSCORE)	region size (bp)	gene	geneStart	geneEnd	gene size (bp)	gene	geneStart	geneEnd	gene size (bp)
chr22	33802506	34156774	2845	354268	LARGE1	33669062	34316416	649523
chr1	174502114	174865151	2289.72	363037	RABGAP1L	174128552	174927327	798776
chr7	110510031	110929261	1829.25	419230	IMMP2L	110303106	111202573	899468
chr16	78269114	78539654	1702.18	270540	WWOX	78133327	79246564	1113238
chr1	72103657	72527898	1677.47	424241	NEGR1	71868625	72748405	879781
chr7	69734123	70100050	1296.92	365927	AUTS2	69063905	70257885	1193981
chr7	69336568	69680731	584.283	344163	AUTS2	69063905	70257885	1193981
chr2	148747463	149040063	556.607	292600	MBD5	148778580	149271044	492465
chr18	7872657	8139484	470.861	266827	PTPRM	7567314	8406859	839546
chr3	61929776	62174788	461.416	245012	PTPRG	61547243	62280573	733331
chr7	133267627	133598476	417.882	330849	EXOC4	132937823	133750513	812691
chr3	67432217	67794829	384.654	362612	SUCLG2	67425141	67705038	279898
chr16	78592777	79010600	367.57	417823	WWOX	78133327	79246564	1113238
chr18	36900309	37109820	325.127	209511	MIR924HG	36786888	36920602	133715
chr13	94578055	94764839	281.293	186784	GPC6	93879078	95060273	1181196
chr16	82928397	83249359	247.024	320962	CDH13	82660399	83830215	1169817
chr7	78588810	78806443	228.446	217633	MAGI2	77646374	79082890	1436517
chr3	117229282	117425252	220.029	195970	LINC02024	117397540	117409772	12233
chr6	20867180	21034190	213.175	167010	CDKAL1	20534688	21232634	697947
chr13	94218999	94429547	204.657	210548	GPC6	93879078	95060273	1181196
chr7	122186578	122343613	187.344	157035	CADPS2	121958478	122526813	568336
chr2	212869933	213056582	182.854	186649	ERBB4	212240442	213403352	1162911
chr2	205867224	206124228	171.58	257004	PARD3B	205410516	206484886	1074371
chrX	96413216	96563392	157.464	150176	DIAPH2	95939662	96855597	915936
chr4	151422238	151541985	149.977	119747	LRBA	151185811	151936649	750839
chr13	108019567	108332951	146.677	313384	FAM155A	107820879	108519460	698582
chr8	10082612	10192307	143.503	109695	MSRA	9911830	10286401	374572
chr5	155753878	155835016	138.359	81138	SGCD	155753767	156194798	441032
chr11	92207141	92384575	132.699	177434	FAT3	92085262	92629635	544374
chr18	34336139	34460265	120.064	124126	TPGS2	34366447	34409179	42733	KIAA1328	34409080	34805288	396209
chr14	67198514	67411974	108.768	213460	GPHN	66974125	67648525	674401
chr10	53133227	53205576	101.784	72349	PRKG1	52834234	54058110	1223877
chr8	140945654	141110832	96.3707	165178	TRAPPC9	140742586	141468678	726093
chr21	22510446	22640586	86.4402	130140	NCAM2	22370633	22912517	541885
chr20	14269102	14391306	75.7138	122204	MACROD2	13976146	16033841	2057696
chr3	71248805	71360182	70.0454	111377	FOXP1	71003865	71180092	176228
chr3	4071806	4154518	63.2894	82712	No gene
chr16	47386685	47495369	56.0659	108684	PHKB	47495210	47735434	240225
chr6	2104571	2168900	53.6978	64329	GMDS	1624035	2245868	621834
chr10	53333265	53479111	51.1048	145846	PRKG1	52834234	54058110	1223877
chr16	72671241	72707306	45.7489	36065	LINC01572	72,458,157	72,698,869	240713
chr3	175117126	175191259	41.2154	74133	NAALADL2	174156363	174455536	946318
chr11	16328202	16414649	36.8706	86447	SOX6	15987995	16424413	436419
chr12	11313300	11339416	35.6122	26116	PRH1	11033564	11324210	3315	TAS2R42	11338599	11339543	945
chr16	72468144	72536331	29.5623	68187	LINC01572	72,458,157	72,698,869	240713
chr13	35825121	35853025	27.3704	27904	NBEA	35516424	36246874	730451
chr3	115867901	115884879	20.644	16978	LSAMP	115521210	116164385	643176
chr3	41476308	41504692	19.2968	28384	ULK4	41288090	42003660	715571
chr7	111582844	111620877	18.9745	38033	DOCK4	111366164	111846462	480299
chr12	83298119	83306455	16.0799	8336	TMTC2	83080934	83528067	447134
chr6	1995847	2035172	15.0839	39325	GMDS	1624035	2245868	621834
chr12	40289975	40299084	12.4745	9109	SLC2A13	40148823	40499661	350839
chr14	81090984	81091319	11.3037	335	CEP128	80962821	81405884	443064
chr8	105038185	105038417	10.4479	232	RIMS2	104512976	105266656	753681
