# Supplementary material for: FANCD2 genome binding is nonrandom and is enriched at large transcriptionally active neural genes prone to copy number variation
Source: Funct Integr Genomics. 2024 Oct 4;24(5):180. doi: 10.1007/s10142-024-01453-5 (PMC11452531; doi:10.1007/s10142-024-01453-5)
Supplement: Supplementary file 2 — Supplementary Material 2 [file 10142_2024_1453_MOESM2_ESM.xlsx]

## Sheet: Sheet1
Dataset	Number of broad binding regions (BBRs)	# BBRs that overlap a single gene	# of single genes > 0.5 MB	# of single genes > 1.0 MB	# BBRs that don't span a gene	# BBRs that span > 1 gene
Blaize	53	50	34	13	1	2
Fernandes	106	81	38	11	15	10
Okamoto	66	58	46	16	8	0
