# Supplementary material for: FANCD2 genome binding is nonrandom and is enriched at large transcriptionally active neural genes prone to copy number variation
Source: Funct Integr Genomics. 2024 Oct 4;24(5):180. doi: 10.1007/s10142-024-01453-5 (PMC11452531; doi:10.1007/s10142-024-01453-5)
Supplement: Supplementary file 3 — Supplementary Material 3 [file 10142_2024_1453_MOESM3_ESM.xlsx]

## Sheet: Sheet1
Ensembl Gene ID	log2FoldChange	pvalue	padj	AD2A241	AD2A242	AD2A243	AD2A244	AGA241	AGA242	AGA243	AGA244	Avg. Norm. Reads AD2	SD AD2	Avg. Norm. Reads AG	SD AG	Fold Change	t test	gene	chrom	chromStart	chromEnd	gene size (bp)	mRNA size (nt)	Exon count
ENSG00000158321	0.0941553	0.208841	0.413694	1318.98	1304.53	1410.04	1179.85	1227.83	1190.46	1241.61	1220.82	1303.35	94.6586	1220.18	21.613	1.06816	0.137524	AUTS2	7	69598296	70793506	1195210	7469	19
ENSG00000081803	1.6152	2.67478e-11	5.2286e-10	91.812	112.149	78.0168	78.9522	36.2279	25.329	35.0455	20.4069	90.2326	15.9093	29.2523	7.65621	3.08463	0.000455053	CADPS2	7	122318411	122886759	568348	5768	30
ENSG00000140945	0.0619424	0.4366	0.651779	5939.09	5829.65	6209.22	5507.14	5225.63	5895.09	5087.6	6291.34	5871.27	290.476	5624.92	567.231	1.0438	0.468789	CDH13	16	82626965	83800640	1173675	7876	14
ENSG00000179242	1.40838	1.99693e-05	0.000187974	30.3308	34.9144	45.8922	36.3713	12.7287	13.1336	14.0182	15.6053	36.8772	6.53795	13.8714	1.27516	2.65849	0.00045516	CDH4	20	61252261	61940617	688356	6678	16
ENSG00000145996	0.116976	0.321535	0.545821	395.939	367.13	357.959	408.068	375.008	353.668	401.521	278.495	382.274	23.6121	352.173	52.8752	1.08547	0.338583	CDKAL1	6	20534457	21232404	697947	3272	16
ENSG00000100629	0.217746	0.0518053	0.156431	395.12	332.216	414.177	355.729	330.947	281.433	327.425	349.319	374.31	37.1465	322.281	28.8741	1.16144	0.0689797	CEP128	14	80476983	80959517	482534	4614	25
ENSG00000147202	0.202375	0.0357445	0.117562	867.296	927.877	915.549	804.603	823.451	809.59	782.015	633.816	878.831	55.9662	762.218	87.3167	1.15299	0.0655521	DIAPH2	X	96684712	97604997	920285	9203	27
ENSG00000128512	1.82829	4.58264e-20	1.68174e-18	159.851	184.094	150.297	139.275	37.2071	60.9772	45.0585	33.6114	158.379	19.0937	44.2136	12.155	3.58215	5.51011e-05	DOCK4	7	111726110	112206407	480297	8353	53
ENSG00000178568	-0.246986	0.126775	0.295347	102.469	147.064	135.382	121.533	164.494	167.922	138.179	126.043	126.612	19.1823	149.16	20.348	0.848835	0.157957	ERBB4	2	211375717	212538841	1163124	12097	28
ENSG00000131558	0.584286	1.32288e-21	5.36042e-20	3934.8	3990.82	3815.94	3768.42	2537.91	2672.68	2448.18	2687.72	3877.49	102.981	2586.62	114.259	1.49906	2.85655e-06	EXOC4	7	133253073	134066589	813516	4182	18
ENSG00000204442	-0.975366	8.65633e-24	3.92689e-22	365.609	331.158	318.951	312.26	657.978	679.193	688.894	585.8	331.994	23.7359	652.966	46.6015	0.508441	1.78116e-05	FAM155A	13	107163510	107867496	703986	9264	3
ENSG00000165323	-0.714942	4.83615e-08	6.75498e-07	338.557	369.247	357.959	349.519	643.291	615.401	413.537	650.622	353.82	12.9945	580.712	112.479	0.609287	0.00705647	FAT3	11	92224818	92896473	671655	19504	28
ENSG00000114861	0.0320413	0.754931	0.873357	1090.27	1122.55	1327.43	1196.7	1239.58	1052.56	1334.73	1001.14	1184.24	105.349	1157	156.64	1.02354	0.782639	FOXP1	3	70954693	71583978	629285	7177	21
ENSG00000112699	-0.00759278	0.934253	0.97089	931.236	870.745	773.284	972.266	887.095	983.141	863.12	835.485	886.883	86.4536	892.21	64.1834	0.994029	0.924397	GMDS	6	1623806	2245605	621799	1665	11
ENSG00000183098	0.680198	3.18268e-15	8.5531e-14	2445.31	2714.86	2425.4	2291.39	1688.03	1634.19	1352.76	1486.11	2469.24	177.44	1540.27	151.38	1.60312	0.000208357	GPC6	13	93226807	94408020	1181213	7121	9
ENSG00000171723	-0.0696528	0.526124	0.72338	375.446	362.898	377.463	300.728	374.029	348.977	352.457	411.74	354.134	36.1822	371.801	28.8398	0.952482	0.474019	GPHN	14	66507407	67181803	674396	3557	23
ENSG00000184903	0.164573	0.293112	0.516046	141.817	153.412	189.305	138.388	140.016	154.788	145.188	111.638	155.731	23.288	137.908	18.5518	1.12924	0.276378	IMMP2L	7	110662644	111562517	899873	2130	6
ENSG00000150477	0.0305324	0.819263	0.910553	170.508	185.152	199.631	182.743	188.973	182.932	198.257	148.851	184.509	11.9476	179.753	21.5443	1.02646	0.712758	KIAA1328	18	36829106	37232172	403066	4853	10
ENSG00000133424	-0.863779	1.49174e-26	7.86827e-25	492.67	512.078	559.885	509.197	936.051	893.082	961.247	979.534	518.458	28.9118	942.479	37.4464	0.5501	1.938e-06	LARGE1	22	33162226	33922841	760615	4753	15
ENSG00000261008	0.268625	0.34115	0.563979	26.232	35.9724	41.303	39.9197	28.3949	33.772	25.0325	31.2106	35.8568	6.80239	29.6025	3.75563	1.21128	0.158568	LINC01572	16	72236281	72665014	428733	2749	14
ENSG00000198589	0.0940004	0.182606	0.378544	1987.07	1962.61	1999.75	1863.8	1926.93	1914.69	1673.17	1803.01	1953.31	61.6299	1829.45	118.167	1.0677	0.112418	LRBA	4	150264435	151015727	751292	10148	57
ENSG00000185565	0.761276	1.79932e-11	3.562e-10	492.67	477.164	430.239	478.149	309.406	307.7	257.334	231.679	469.555	27.1524	276.53	38.4385	1.69803	0.000176988	LSAMP	3	115802374	117139389	1337015	9416	7
ENSG00000172264	0.417006	0.146847	0.326047	132.8	103.685	64.2491	52.3391	79.3098	89.1206	50.065	45.6155	88.2683	36.9168	66.0277	21.4566	1.33684	0.337682	MACROD2	20	13995369	16053197	2057828	4916	18
ENSG00000187391	-0.550618	2.90593e-08	4.17896e-07	272.977	268.735	275.353	293.631	424.944	399.635	381.495	422.544	277.674	10.9846	407.155	20.5608	0.681987	3.17046e-05	MAGI2	7	78017055	79453667	1436612	6975	22
ENSG00000204406	-0.0238936	0.788473	0.893759	974.683	1114.09	937.348	982.024	1075.09	1085.39	894.16	1019.15	1002.04	77.2199	1018.45	87.8216	0.983885	0.788379	MBD5	2	148021011	148516971	495960	10732	14
ENSG00000175806	0.412299	7.67101e-05	0.000635575	409.875	394.639	361.401	427.584	293.74	277.681	328.426	300.102	398.375	28.0858	299.987	21.1769	1.32797	0.00138829	MSRA	8	10054292	10428891	374599	1512	6
ENSG00000177694	0.236678	0.0649614	0.184406	759.089	803.032	641.344	575.73	680.498	644.482	557.724	472.961	694.799	104.694	588.916	92.9037	1.17979	0.181063	NAALADL2	3	174438573	175810548	1371975	9807	14
ENSG00000172915	0.122805	0.402091	0.621292	470.537	516.31	444.007	333.551	448.443	425.903	301.391	444.151	441.101	77.671	404.972	69.742	1.08921	0.514684	NBEA	13	34942270	35673022	730752	11200	59
ENSG00000154654	2.80532	3.27043e-95	1.13084e-92	585.302	602.009	518.582	550.891	98.8924	89.1206	68.0884	64.8221	564.196	37.1167	80.2309	16.4535	7.03216	3.57627e-07	NCAM2	21	20998409	21543329	544920	8041	18
ENSG00000172260	1.02818	1.72824e-20	6.62349e-19	2367.44	2290.6	2390.98	2305.58	1226.85	1111.66	1378.79	865.495	2338.65	48.2012	1145.7	216.48	2.04124	3.81307e-05	NEGR1	1	71395943	72282539	886596	12613	7
ENSG00000116117	0.168839	0.138139	0.31265	1364.88	1296.07	1233.35	1079.61	1263.08	1245.81	892.158	1021.55	1243.48	121.74	1105.65	179.891	1.12466	0.251427	PARD3B	2	204545475	205620162	1074687	8492	23
ENSG00000102893	-0.0388433	0.532298	0.727213	3297.04	3332.74	3594.51	3272.53	3586.56	3554.5	3344.34	3373.15	3374.2	148.936	3464.64	123.537	0.973897	0.385998	PHKB	16	47461123	47701523	240400	5459	31
ENSG00000185532	-0.2219	0.024148	0.0872604	1519	1530.94	1436.43	1325.33	1730.13	1907.18	1763.29	1372.07	1452.93	94.8764	1693.17	227.442	0.858111	0.0990987	PRKG1	10	50990888	52298423	1307535	6615	18
ENSG00000153707	7.99262	4.41142e-21	1.72467e-19	186.083	179.862	234.05	180.969	0	0.938111	2.0026	0	195.241	26.0142	0.735178	0.953679	265.57	5.65329e-06	PTPRD	9	8314246	10613002	2298756	10389	46
ENSG00000144724	0.123575	0.0981392	0.248502	5321	5328.15	5416.43	4740.68	5161.99	4980.43	4371.67	4579.56	5201.57	310.305	4773.41	361.858	1.08969	0.122568	PTPRG	3	61561569	62297609	736040	9357	30
ENSG00000173482	0.169501	0.0174321	0.0678618	4520.92	4936.69	4692.48	4753.1	4238.67	4571.42	3770.89	4224.24	4725.8	171.566	4201.3	328.714	1.12484	0.0299958	PTPRM	18	7566782	8406861	840079	5595	33
ENSG00000152061	-0.128753	0.114751	0.27739	827.128	768.117	744.601	722.102	803.868	835.857	900.168	809.076	765.487	45.1847	837.242	44.2296	0.914296	0.063695	RABGAP1L	1	174159410	174995308	835898	8634	26
ENSG00000176406	-1.58996	2.24671e-07	2.86782e-06	36.8888	20.1023	24.0934	11.5323	68.5393	70.3583	51.0663	91.2311	23.1542	10.5499	70.2988	16.4433	0.329368	0.0029214	RIMS2	8	103500610	104254430	753820	7711	30
ENSG00000170624	0.0292979	0.797799	0.898992	3026.52	3011.1	3760.87	2983.33	3198.83	3020.72	3799.93	2499.25	3195.45	377.364	3129.68	536.449	1.02102	0.847667	SGCD	5	155870344	156767788	897444	9383	9
ENSG00000151229	-0.0670095	0.549345	0.739217	435.287	427.437	520.877	465.729	544.398	511.271	477.62	398.536	462.333	42.3795	482.956	62.5356	0.957297	0.604753	SLC2A13	12	39755025	40106089	351064	7221	10
ENSG00000110693	0.312534	0.00423532	0.0212853	590.22	669.722	632.165	537.585	576.709	487.818	449.583	438.149	607.423	56.7646	488.065	62.7968	1.24455	0.030353	SOX6	11	15966449	16739591	773142	9304	16
ENSG00000172340	-0.0992959	0.14588	0.324689	3117.51	2962.44	2927.92	2864.46	3268.35	3211.15	3350.35	2885.78	2968.08	107.566	3178.91	203.595	0.93368	0.116798	SUCLG2	3	67360460	67654612	294152	2350	11
ENSG00000139173	0.106551	0.365416	0.586838	336.917	301.534	363.696	330.89	264.366	318.02	359.467	295.301	333.259	25.5074	309.288	40.0323	1.0775	0.351486	TMEM117	12	43835967	44389762	553795	2775	8
ENSG00000179104	0.450936	1.87161e-05	0.000177142	856.639	934.225	757.221	838.313	699.101	671.688	582.756	520.977	846.6	72.6549	618.631	81.8813	1.36851	0.00591119	TMTC2	12	82686880	83134870	447990	5669	12
ENSG00000134779	-0.0483134	0.388555	0.608608	7091.66	6994.52	7252.12	7673.45	7320	7588.38	7517.76	7575.78	7252.94	299.787	7500.48	124.189	0.966996	0.177925	TPGS2	18	36777647	36829216	51569	3835	7
ENSG00000167632	-0.022384	0.782165	0.88972	990.258	1023.1	891.456	1029.93	965.425	964.378	980.272	1092.37	983.685	63.8779	1000.61	61.6025	0.983083	0.715988	TRAPPC9	8	139727725	140458579	730854	6899	23
ENSG00000168038	-0.0876593	0.563468	0.749504	111.486	135.426	133.087	115.323	119.454	141.655	141.183	121.241	123.831	12.1778	130.883	12.1889	0.946114	0.444266	ULK4	3	41246599	41962130	715531	4294	37
ENSG00000186153	0.0733177	0.600665	0.776114	245.925	194.674	200.778	257.26	254.575	200.756	190.247	211.272	224.659	31.5406	214.212	28.2441	1.04877	0.639196	WWOX	16	78099400	79212667	1113267	2241	9
Key: AD2, FA-D2 +FANCD2; AG, FA-D2 (FANCD2-/-)
