# Supplementary material for: FANCD2 genome binding is nonrandom and is enriched at large transcriptionally active neural genes prone to copy number variation
Source: Funct Integr Genomics. 2024 Oct 4;24(5):180. doi: 10.1007/s10142-024-01453-5 (PMC11452531; doi:10.1007/s10142-024-01453-5)
Supplement: Supplementary file 4 — Supplementary Material 4 [file 10142_2024_1453_MOESM4_ESM.xlsx]

## Sheet: Final_Cleaned
Okamoto ChIP-seq Dataset
chrom	chromStart	chromEnd	sum(PSCORE)	region size (bp)	gene	geneStart	geneEnd	Gene size (bp)
10	83874687	84431420	2461.07	556733	NRG3	83635070	84746935	1111866
16	78460315	78923271	1961.37	462956	WWOX	78133327	79246564	1113238
3	2351756	2765526	1362.22	413770	CNTN4	2140550	3099645	959095
3	60099122	60898322	1302.61	799200	FHIT	59735036	61237133	1502098
3	96744498	97291748	1272.49	547250	EPHA6	96533425	97467786	934361
16	83007869	83436306	1260.33	428437	CDH13	82660399	83830215	1169817
5	22008550	22360815	1210.05	352265	CDH12	21750973	22853731	1102758
9	28805271	29214036	1114.55	408765	LINGO2	27948084	29212998	1264914
12	23976948	24352487	1041.94	375539	SOX5	23685231	24102637	417406
10	53093071	53560807	852.094	467736	PRKG1	52834234	54058110	1223877
7	110466314	110838560	839.906	372246	IMMP2L	110303106	111202573	899468
11	83344088	83764389	793.401	420301	DLG2	83166056	85338314	2172258
1	72166604	72417721	570.581	251117	NEGR1	71868625	72748405	879781
4	19239257	19546618	502.844	307361	No gene			0
7	3793081	4037296	478.602	244215	SDK1	3341080	4308632	967552
5	11360485	11634573	437.796	274088	CTNND2	10971952	11904110	932158
20	14445726	14970433	380.578	524707	MACROD2	13976146	16033841	2057696
9	28371431	28753717	297.63	382286	LINGO2	27948084	29212998	1264914
X	96366110	96617238	287.292	251128	DIAPH2	95939662	96855597	915936
7	78304577	78623552	255.405	318975	MAGI2	77646374	79082890	1436517
2	137859690	138033585	239.614	173895	THSD7B	137523115	138421145	898030
9	119378474	119704426	224.899	325952	ASTN2	119187504	120177317	989814
7	69723320	69914519	198.819	191199	AUTS2	69063905	70257885	1193981
13	108019533	108197483	185.17	177950	FAM155A	107820879	108519460	698582
5	104218525	104394076	162.262	175551	No gene			0
3	197895474	197911721	132.985	16247	FAM157A	197880077	197949384	69307
1	72811939	72976824	126.841	164885	No gene			0
2	15176812	15287316	114.916	110504	No gene			0
7	126324091	126497972	103.663	173881	GRM8	126078652	126883569	804917
4	62386197	62634071	98.6364	247874	ADGRL3	62066974	62938168	871194
8	140925156	141069210	93.218	144054	TRAPPC9	140742586	141468678	726093
7	78192820	78246566	55.5021	53746	MAGI2	77646374	79082890	1436517
1	14718059	14861484	52.7968	143425	KAZN	14925213	15444544	519331
3	3875513	3962148	47.7902	86635	LRRN1	3841121	3889387	48266
3	55893468	56002759	47.7738	109291	ERC2	55542336	56502391	960055
12	102929744	103024639	47.0731	94895	IGF1	102811454	102874378	62925
3	173557270	173676127	44.283	118857	NLGN1	173116244	174001116	884872
14	27775676	27877436	43.0361	101760	LOC728755	27791032	28142427	351395
1	14918608	15004962	38.5344	86354	KAZN	14925213	15444544	519331
1	49993646	50076375	38.2816	82729	AGBL4	48998526	50489626	1491100
20	15402708	15499942	35.8215	97234	MACROD2	13976146	16033841	2057696
22	33868956	33957908	33.1327	88952	LARGE1	33669062	34316416	649523
1	246136936	246162288	33.1115	25352	SMYD3	245912642	246670644	758003
10	109939112	110055542	32.2252	116430	No gene			0
20	62918144	62949123	31.3851	30979	LINC00266-1	62921738	62934707	12969
2	9878068	9893819	29.9171	15751	No gene			0
1	72052697	72094583	28.4226	41886	NEGR1	71868625	72748405	879781
6	69656820	69717993	27.1383	61173	ADGRB3	69345632	70099403	753771
4	164818814	164892557	26.9934	73743	MARCHF1	164445450	165304407	858957
16	1784680	1796577	25.1376	11897	MAPK8IP3	1756221	1820318	64097
3	188477351	188536727	24.6228	59376	LPP	187871663	188608460	736797
7	18584010	18623266	23.9087	39256	HDAC9	18535885	19036992	501107
14	47642183	47680738	23.6867	38555	MDGA2	47308826	48144157	835331
5	2677922	2715088	23.6086	37166	No gene			0
9	141121962	141136696	22.7188	14734	FAM157B	141106637	141134172	27535
11	126469152	126506423	20.4906	37271	KIRREL3	126293396	126870766	577370
2	116202370	116278025	17.9534	75655	DPP10	115199899	116602326	1402427
1	97898455	97932578	16.9283	34123	DPYD	97543300	98386615	843315
2	205956387	206032544	16.2678	76157	PARD3B	205410516	206484886	1074371
11	131894148	131942254	15.5652	48106	NTM	131240371	132206716	966345
1	49887470	49932344	15.1614	44874	AGBL4	48998527	50489626	1491099
17	57920573	57927286	13.4078	6713	VMP1	57784863	57917952	133089
11	78772729	78818797	12.8695	46068	TENM4	78364328	79151695	787367
18	50280582	50301298	12.4081	20716	DCC	49866542	51062273	1195731
18	77059808	77094223	8.97413	34415	ATP9B	76829397	77138283	308886
8	111299650	111342312	8.23115	42662	No gene			0
