# Supplementary material for: FANCD2 genome binding is nonrandom and is enriched at large transcriptionally active neural genes prone to copy number variation
Source: Funct Integr Genomics. 2024 Oct 4;24(5):180. doi: 10.1007/s10142-024-01453-5 (PMC11452531; doi:10.1007/s10142-024-01453-5)
Supplement: Supplementary file 5 — Supplementary Material 5 [file 10142_2024_1453_MOESM5_ESM.xlsx]

## Sheet: Final_Cleaned
Fernandes ChIP-seq Dataset
chrom	chromStart	chromEnd	sum(PSCORE)	region size (bp)	gene	geneStart	geneEnd	gene size (bp)	gene	geneStart	geneEnd	gene size (bp)	gene	geneStart	geneEnd	gene size (bp)
16	78734389	79121969	4044	387580	WWOX	78133327	79246564	1113238
22	48453442	49637647	3478	1184205	TAFA5	48885288	49147744	262457
16	78133181	78674811	3293	541630	WWOX	78133327	79246564	1113238
10	128831973	129283752	3022	451779	DOCK1	128594023	129250781	656758
3	59884953	60219803	2669	334850	FHIT	59735036	61237133	1502098
7	110529401	110876860	2379	347459	IMMP2L	110303106	111202573	899468
9	137339071	138265440	2192	926369	LOC101448202	137711261	137764464	53203
7	133319301	133675420	2166	356119	EXOC4	132937823	133750514	812691
3	5921905	6280128	1968	358223	No gene			0
3	61856673	62228810	1824	372137	PTPRG	61547243	62280573	733331
16	17237056	17564312	1823	327256	XYLT1	17196181	17564738	368558
2	205484568	206216358	1720	731790	PARD3B	205410516	206484886	1074371
1	2684256	3350127	1548	665871	PRDM16	2985742	3355185	369444
4	19142317	19617163	1403	474846	No gene			0
9	119194919	119499578	1297	304659	ASTN2	119187504	120177317	989814
1	245975596	246324548	1267	348952	SMYD3	245912642	246670644	758003
X	6785498	7110536	1265	325038	PUDP	6975627	7066231	90605	STS	7137472	7272682	135211
6	5260968	5836766	1154	575798	FARS2	5261584	5771816	510233
5	5138111	5424369	1150	286258	ADAMTS16	5140443	5320412	179970
11	70414269	70752526	1089	338257	SHANK2	70313961	70935842	621881
3	71163683	71488424	1026	324741	FOXP1	71003865	71632904	629039
1	97802048	98101627	995	299579	DPYD	97543300	98386615	843315
8	97712808	97970677	949	257869	CPQ	97657499	98155722	498224
15	92395834	92654354	947	258520	SLCO3A1	92396938	92709137	312200
8	140643085	140995139	914	352054	TRAPPC9	140742586	141468678	726093
1	217685379	217915764	902	230385	GPATCH2	217603834	217804409	200576	SPATA17	217804695	218040484	235790
18	34205370	34460326	824	254956	FHOD3	33877702	34360018	482317
7	1864998	2155598	776	290600	MAD1L1	1855428	2272583	417156
3	63831050	63982167	748	151117	ATXN7	63850233	63989136	138903
20	8416549	8629174	735	212625	PLCB1	8112913	8865547	752634
11	30986383	31437327	726	450944	DCDC1	30964749	31391357	426609	DNAJC24	31391377	31454382	63006
17	13813245	14206237	646	392992	COX10	13972719	14111996	139278
3	67399545	67712794	643	313249	SUCLG2	67425141	67705038	279898
7	157456095	157968026	624	511931	PTPRN2	157331750	158380482	1048733
5	178547418	178776118	617	228700	ADAMTS2	178537852	178772431	234580
17	77242621	77544601	606	301980	RBFOX3	77085427	77512230	426803
1	14219264	14623814	606	404550	No gene			0
14	106302562	106404001	598	101439	No gene			0
14	104551395	104910142	597	358747	LINC02691	104689921	104741966	52045
3	60391166	60587065	565	195899	FHIT	59735036	61237133	1502098
2	236961663	237180933	541	219270	AGAP1	236402733	237040444	637711	GBX2	237074307	237076652	2346	ASB18	237103515	237172988	69474
7	40379027	40772555	527	393528	SUGCT	40174575	40900366	725791
2	1227146	1831851	501	604705	SNTG2-AS1	945321	947078	1757	TPO	1417233	1546499	129267	PXDN	1635659	1748291	112633
X	7971298	8215037	493	243739	MIR651	8095006	8095102	96	VCX2	8137985	8139308	1324
22	33840729	34168211	481	327482	LARGE1	33669062	34316416	649523
3	60696431	60952099	478	255668	FHIT	59735036	61237133	1502098
8	519140	915898	472	396758	DLGAP2	687628	1656642	969014
17	71708036	72052348	456	344312	SDK2	71330523	71640227	309704	LINC00469	71745409	71824676	79268
7	4096817	4311626	454	214809	SDK1	3341080	4308632	967552
8	136464986	136703303	444	238317	KHDRBS3	136469716	136659848	190132
4	12949456	13177489	439	228033	No gene			0
7	18430707	18751314	430	320607	HDAC9	18535885	19036992	501107
13	35820546	36052786	424	232240	NBEA	35516424	36246874	730450
20	60070245	60521207	401	450962	CDH4	59827482	60515673	688191
2	221252865	221490271	390	237406	No gene			0
10	87539613	87743506	379	203893	GRID1	87359312	88126250	766938
18	76344310	76674615	361	330305	No gene			0
14	80870122	81051309	344	181187	CEP128	80962821	81405884	443063	DIO2	80663868	80677970	14103
1	243549151	243792188	329	243037	SDCCAG8	243419307	243663394	244087	AKT3	243663021	244006584	343564
6	148385779	148583972	329	198193	No gene			0
1	37272855	37561681	315	288826	GRIK3	37261128	37499844	238717
16	49611315	49911012	286	299697	ZNF423	49524515	49891830	367316
18	77095928	77254679	282	158751	NFATC1	77160326	77289323	128998
10	77968992	78223022	268	254030	LRMDA	77542519	78317126	774608
7	158030529	158363495	267	332966	PTPRN2	157331750	158380482	1048733
X	120670498	120922454	252	251956	No gene			0
2	7174584	7465192	249	290608	No gene			0
14	101526619	101718381	242	191762	LINC02285	101587193	101589882	2690
2	2640814	2879286	242	238472	No gene			0
22	47507924	47605512	241	97588	TBC1D22A	47158518	47571342	412825
8	974169	1337036	235	362867	DLGAP2	687628	1656642	969014
17	32905758	32994935	233	89177	TMEM132E	32907768	32966337	58570
15	29391068	29428541	233	37473	FAM189A1	29412455	29862927	450473	APBA2	29213843	29410516	196674
12	131687179	131979048	232	291869	ADGRD1	131438452	131626008	187557
10	53090849	53291993	231	201144	PRKG1	52834234	54058110	1223877
20	24391725	24774300	229	382575	SYNDIG1	24449835	24647167	197333
17	5930863	6063915	224	133052	WSCD1	5973934	6027747	53814
2	154610218	154816691	223	206473	GALNT13	154728426	155310491	582064
1	4676041	4830450	203	154409	AJAP1	4715105	4843851	128747
2	239982694	240231549	197	248855	HDAC4	239969864	240322643	352780
20	57875024	58196639	189	321615	PHACTR3	58179603	58422766	243164
6	291724	450024	189	158300	DUSP22	292101	351355	59255
3	3950824	4206117	188	255293	No gene			0
6	148178139	148328335	188	150196	No gene			0
3	130823568	131028006	187	204438	NEK11	130745694	131069309	323616
19	34175037	34311501	184	136464	CHST8	34112859	34264414	151554
8	90113296	90268127	174	154831	No gene			0
3	143817668	143936563	170	118895	No gene			0
16	72588858	72777207	167	188349	LINC01572	72,458,157	72,698,869	240713
2	15142224	15385148	167	242924	NBAS	15307032	15701458	394441
3	188623794	188871841	160	248047	LPP	187930721	188608460	677740
12	131489811	131621833	159	132022	ADGRD1	131438452	131626008	187557
16	49490079	49559334	140	69255	ZNF423	49524515	49891830	367316
1	18325626	18497604	139	171978	IGSF21	18434240	18704977	270738
4	91620077	91856020	131	235943	CCSER1	91048684	92523370	1474687
1	174647915	174801913	129	153998	RABGAP1L	174128552	174927327	798776
12	102748254	102878419	127	130165	IGF1	102811454	102874378	62925
10	131454090	131579683	127	125593	MGMT	131265454	131565783	300329
12	124787663	124899852	126	112189	NCOR2	124808957	125052010	243054
4	7422555	7533453	119	110898	SORCS2	7194374	7744564	550191
1	74663725	74767688	115	103963	TNNI3K	74701071	75010116	309046
3	65364959	65565200	113	200241	MAGI1	65339906	66024509	684604
20	14273342	14479895	100	206553	MACROD2	13976146	16033841	2057696
10	1589145	1719997	94	130852	ADARB2	1223253	1779670	556418
6	40195743	40400890	85	205147	LRFN2	40359373	40555126	195753
3	174453651	174580195	68	126544	NAALADL2	174156363	174455536	946318
5	104259524	104371444	68	111920				0				0
12	115105248	115122942	67	17694				0				0
3	134513772	134554270	67	40498				0				0
7	3995016	4037912	67	42896				0				0
2	119571549	119615333	67	43784				0				0
4	183727586	183757173	66	29587				0				0
10	131264852	131364660	65	99808				0				0
11	70042343	70042656	65	313				0				0
1	7069792	7209168	65	139376				0				0
21	44774067	44839512	64	65445				0				0
9	67339751	67348229	64	8478				0				0
4	190229023	190236069	64	7046				0				0
15	21987250	22043517	63	56267				0				0
3	118073953	118163296	62	89343				0				0
20	56382875	56420379	62	37504				0				0
	58427662	58596798	62	169136				0				0
3	149687670	149689084	62	1414				0				0
12	107711600	107714559	62	2959				0				0
8	145118731	145159492	62	40761				0				0
6	162864995	162990547	62	125552				0				0
18	76257709	76265608	62	7899				0				0
19	29871642	29910646	61	39004				0				0
2	151106154	151106448	61	294				0				0
8	19065796	19066080	60	284				0				0
14	97207521	97208021	60	500				0				0
12	130908997	130970926	60	61929				0				0
9	70089964	70097699	60	7735				0				0
17	1927329	1962119	60	34790				0				0
10	118007726	118033505	60	25779				0				0
6	155246777	155247074	60	297				0				0
18	14361556	14502706	60	141150				0				0
2	583006	675730	60	92724				0				0
15	96875485	96896034	59	20549				0				0
6	69740823	69741117	59	294				0				0
6	104517396	104517701	59	305				0				0
7	45612958	45632941	59	19983				0				0
8	70744485	70747310	59	2825				0				0
3	3840441	3842874	59	2433				0				0
10	14143602	14143906	59	304				0				0
1	237233938	237281164	59	47226				0				0
18	54305408	54318960	58	13552				0				0
4	184320176	184320485	58	309				0				0
7	53305422	53305712	58	290				0				0
X	122888115	122888421	58	306				0				0
7	131808650	131896986	57	88336				0				0
10	128590874	128606953	57	16079				0				0
8	7538819	7624416	57	85597				0				0
15	82335566	82339807	57	4241				0				0
1	58983834	59012542	57	28708				0				0
8	10873503	10932532	57	59029				0				0
14	66781883	66837469	57	55586				0				0
2	393386	421727	56	28341				0				0
4	15003072	15006222	56	3150				0				0
20	47087218	47138390	56	51172				0				0
8	135462050	135523596	56	61546				0				0
6	169240512	169285068	55	44556				0				0
18	14991900	15004103	55	12203				0				0
1	71595338	71670695	55	75357				0				0
10	45428294	45488756	55	60462				0				0
4	92089053	92202116	55	113063				0				0
X	145811855	145812145	55	290				0				0
8	70364115	70364484	55	369				0				0
Y	13478201	13489967	55	11766				0				0
10	17270390	17272815	54	2425				0				0
9	10734	29536	54	18802				0				0
1	193028385	193091504	53	63119				0				0
7	158905301	159004718	53	99417				0				0
12	27356956	27357245	53	289				0				0
8	119547530	119634260	53	86730				0				0
9	136608122	136692847	53	84725				0				0
10	117829226	117872452	53	43226				0				0
16	33509331	33516545	53	7214				0				0
1	13760433	13870775	52	110342				0				0
10	38691254	38740361	52	49107				0				0
9	45415360	45442214	52	26854				0				0
2	92168578	92173884	52	5306				0				0
6	1605366	1621883	52	16517				0				0
11	77532080	77532720	52	640				0				0
16	89939628	90061620	52	121992				0				0
Y	3131353	3131640	52	287				0				0
4	3606740	3656458	52	49718				0				0
19	29991080	30020832	51	29752				0				0
16	54317756	54322982	51	5226				0				0
14	38060651	38068395	51	7744				0				0
8	144940235	144993663	51	53428				0				0
9	70340677	70348361	51	7684				0				0
7	170949	231671	51	60722				0				0
12	73884	94501	51	20617				0				0
21	9543698	9549179	51	5481				0				0
1	10694357	10734687	50	40330				0				0
16	86385365	86466116	50	80751				0				0
8	97272490	97274444	50	1954				0				0
8	7379015	7473767	50	94752				0				0
1	11184	29341	50	18157				0				0
1	164510265	164510540	50	275				0				0
6	105368535	105368836	50	301				0				0
17	73841338	73874615	50	33277				0				0
5	59995731	60040237	50	44506				0				0
19	33988152	34043222	50	55070				0				0
9	140999066	141034213	50	35147				0				0
9	138587069	138688910	50	101841				0				0
2	200321829	200328860	50	7031				0				0
17	56084965	56085293	50	328				0				0
20	22560394	22566818	49	6424				0				0
20	56507160	56618469	49	111309				0				0
11	134784632	134855650	49	71018				0				0
17	20419099	20517179	49	98080				0				0
16	54963585	54972975	49	9390				0				0
11	113258591	113281738	49	23147				0				0
5	113225014	113225300	49	286				0				0
18	76732880	76756417	49	23537				0				0
10	35928556	35931607	49	3051				0				0
20	57189311	57283778	48	94467				0				0
19	34107393	34122089	48	14696				0				0
8	143478317	143596715	48	118398				0				0
3	75637139	75721444	47	84305				0				0
4	1349135	1404678	47	55543				0				0
1	56806213	56930854	47	124641				0				0
7	20817524	20837559	47	20035				0				0
14	36987759	36994928	47	7169				0				0
8	141053946	141109240	47	55294				0				0
10	5704428	5704717	47	289				0				0
9	2014832	2017694	47	2862				0				0
11	134599319	134632857	47	33538				0				0
1	249167762	249238922	47	71160				0				0
12	127491738	127546031	47	54293				0				0
5	171399	218949	46	47550				0				0
2	10631	46563	46	35932				0				0
5	17518621	17529245	46	10624				0				0
2	111875201	111880910	46	5709				0				0
2	23811113	23908569	46	97456				0				0
10	123340738	123377459	46	36721				0				0
2	144839109	144862609	46	23500				0				0
2	32685961	32686255	46	294				0				0
2	230419479	230419755	46	276				0				0
4	30200189	30200468	46	279				0				0
X	34622885	34623175	46	290				0				0
2	31178431	31207380	46	28949				0				0
5	60139150	60156856	46	17706				0				0
18	19749042	19752459	46	3417				0				0
5	17582700	17597705	45	15005				0				0
5	1232963	1295834	45	62871				0				0
1	7284731	7327930	45	43199				0				0
9	115822184	115851639	45	29455				0				0
6	99279456	99283803	45	4347				0				0
7	155596204	155603154	45	6950				0				0
22	44515764	44602370	45	86606				0				0
2	130189604	130248524	45	58920				0				0
21	36259187	36262285	45	3098				0				0
10	130508732	130530102	45	21370				0				0
12	130598137	130648396	44	50259				0				0
2	16079803	16083993	44	4190				0				0
8	100498379	100578947	44	80568				0				0
7	90893676	90894783	44	1107				0				0
20	58507790	58516075	44	8285				0				0
14	66974003	67013379	44	39376				0				0
1	143913624	143914321	44	697				0				0
5	2132613	2208362	44	75749				0				0
10	134604491	134693147	44	88656				0				0
7	101722466	101768561	44	46095				0				0
19	57133071	57182783	44	49712				0				0
16	79632711	79635619	43	2908				0				0
1	156186196	156186676	43	480				0				0
9	96671843	96721412	43	49569				0				0
15	98196087	98254072	43	57985				0				0
17	54671569	54672242	43	673				0				0
2	241507372	241526097	43	18725				0				0
12	30907959	30948708	43	40749				0				0
15	62352009	62361001	43	8992				0				0
10	119713656	119713939	43	283				0				0
1	29562650	29565082	42	2432				0				0
20	39316470	39319103	42	2633				0				0
7	29185820	29234990	42	49170				0				0
10	122670751	122739967	42	69216				0				0
12	2384595	2484534	42	99939				0				0
15	81292787	81295586	42	2799				0				0
8	1397669	1443790	42	46121				0				0
7	113816114	113816405	42	291				0				0
6	160113653	160114779	42	1126				0				0
17	46620916	46703612	41	82696				0				0
8	97156918	97172054	41	15136				0				0
1	230517037	230562591	41	45554				0				0
13	111972429	112014510	41	42081				0				0
17	59474913	59533059	41	58146				0				0
1	18568541	18636325	41	67784				0				0
1	15357918	15358220	41	302				0				0
2	206544938	206550323	41	5385				0				0
13	113497420	113554202	41	56782				0				0
1	149783620	149871853	41	88233				0				0
7	90558122	90634649	41	76527				0				0
6	167370411	167413206	41	42795				0				0
11	134251562	134307850	41	56288				0				0
20	22677639	22677928	41	289				0				0
8	145909780	145955892	41	46112				0				0
15	21218433	21232559	41	14126				0				0
2	130076963	130133415	41	56452				0				0
7	154661108	154720804	40	59696				0				0
1	210698276	210758122	40	59846				0				0
2	133277993	133343301	40	65308				0				0
X	96357588	96388536	40	30948				0				0
8	119085756	119122345	40	36589				0				0
2	133012471	133015699	40	3228				0				0
7	515788	562859	40	47071				0				0
5	78584	85058	40	6474				0				0
2	132250069	132288352	39	38283				0				0
6	45628236	45628519	39	283				0				0
8	121135822	121136178	39	356				0				0
8	134581908	134584866	39	2958				0				0
15	34875305	34876122	39	817				0				0
2	114341257	114362125	39	20868				0				0
8	80677571	80696092	39	18521				0				0
4	120327554	120376371	39	48817				0				0
5	2740360	2750937	39	10577				0				0
14	67063646	67168884	39	105238				0				0
7	307271	376553	39	69282				0				0
10	49658282	49674385	39	16103				0				0
9	44842674	44880277	39	37603				0				0
22	28193224	28197523	39	4299				0				0
11	134710055	134734512	38	24457				0				0
1	177140128	177199209	38	59081				0				0
20	26037860	26062292	38	24432				0				0
4	49272640	49331662	38	59022				0				0
10	112836045	112839318	38	3273				0				0
15	20980660	20991222	38	10562				0				0
6	85473600	85484341	38	10741				0				0
1	234349795	234403885	38	54090				0				0
18	37313639	37313936	38
7	57689170	57711597	38
10	77816277	77888255	38
21	45930467	45970945	38
2	134877183	134879156	38
15	102501374	102520001	38
4	2010525	2062228	38
17	75694119	75776200	38
12	129308168	129331188	38
10	64564008	64577829	38
15	20775745	20799006	38
19	29704076	29780604	38
7	26838598	26838880	37
8	297425	357540	37
16	12354490	12416994	37
13	23500661	23538084	37
2	105470425	105478912	37
9	78505229	78506958	37
1	206137278	206138010	37
2	237478508	237544480	37
16	10274123	10277170	37
2	1151626	1167864	37
6	41863104	41863358	37
13	22244247	22249588	37
10	77155692	77161104	37
7	27190470	27239111	37
1	14677269	14747139	36
9	97850723	97865259	36
16	32168629	32213758	36
11	134909274	134945974	36
3	117970432	117988915	36
3	147108871	147139251	36
13	20532646	20532913	36
8	128746367	128751201	36
16	86074156	86156621	36
19	57599125	57599406	36
21	16446186	16446473	36
3	56855878	56856167	36
13	29292722	29293328	36
10	8076040	8094087	36
1	247493134	247496313	35
15	28305172	28367170	35
22	43781666	43825138	35
22	34280247	34317496	35
17	77601347	77619006	35
15	23378301	23455254	35
10	44321812	44369901	35
5	140306080	140346897	35
8	90769869	90770528	35
10	42726693	42731455	35
16	19883520	19897169	35
7	765804	769143	35
7	994566	1033031	35
17	34494049	34511080	35
17	75592668	75634699	35
9	90691219	90692128	35
2	231483787	231484082	35
5	178003447	178054084	35
4	91370167	91406530	34
11	70328326	70347047	34
16	68269531	68345030	34
8	144766391	144853948	34
17	54478606	54478898	34
6	83775358	83777676	34
7	63642741	63645017	34
16	12530178	12532985	34
X	64254426	64292972	34
12	860279	860651	34
5	6448438	6485273	34
2	213696394	213697947	34
1	30301897	30330563	34
17	74379037	74382443	34
1	119529756	119549522	34
10	117722644	117736155	33
14	89017862	89029756	33
6	146588739	146588999	33
2	12856608	12858329	33
20	47237015	47267964	33
18	13620051	13632407	33
10	129534667	129537605	33
3	75444900	75479091	33
10	8374859	8375138	33
2	135216781	135227756	33
15	92936653	92944787	33
8	48649838	48651592	33
12	133405642	133417464	33
21	10598007	10623596	33
13	20392480	20438021	33
2	7628562	7630064	33
16	88450290	88520854	33
17	77775017	77814930	33
3	126676265	126720524	32
6	167821878	167839374	32
8	110706404	110706701	32
20	21486225	21493185	32
9	45727231	45732605	32
10	133028470	133071102	32
5	912504	1004927	32
7	96626868	96646328	32
15	28769800	28834538	32
20	45034932	45042286	32
4	187112389	187125670	32
X	9856200	9863610	32
19	198364	267535	32
18	44773207	44775653	32
16	77245928	77248796	32
1	120611534	120612929	32
6	158936935	158981571	32
15	38856336	38857732	32
11	113906855	113931315	32
21	38070593	38107662	32
8	6949581	6951547	32
14	89882501	89884257	32
16	16724346	16724629	32
10	7212443	7255751	32
7	28995391	28997173	31
17	75243226	75252025	31
9	108006512	108007594	31
3	133613565	133662818	31
5	96877552	96916201	31
10	1506458	1527041	31
16	88127880	88179825	31
22	16055493	16090629	31
2	241830332	241835451	31
16	86249864	86286499	31
19	21666860	21667159	31
11	120381852	120418970	31
9	44743921	44752203	31
8	70981837	71017325	31
7	71800354	71802850	31
19	11491677	11492610	31
15	26245020	26245291	31
7	137452105	137452389	31
16	1822798	1877099	31
12	89745311	89747512	31
6	39870761	39902365	30
10	88125510	88160102	30
19	54927894	54975079	30
8	133491643	133493663	30
15	84321986	84324154	30
9	89560878	89562560	30
15	91701764	91702038	30
16	89233935	89253283	30
4	11715	54226	30
9	68299173	68315996	30
2	69664458	69664856	30
3	159481354	159482996	30
17	32764032	32849129	30
3	194980538	194992510	30
6	170101641	170125320	30
10	129704882	129721459	30
6	160769782	160784674	30
10	118899869	118976477	30
2	129358764	129377512	30
10	114833463	114868456	30
11	189612	190388	30
16	90234006	90237185	30
5	69672900	69673182	30
1	2126701	2161001	30
3	117863859	117890351	30
4	3768532	3811061	30
16	12994513	12997212	29
16	31987131	32006064	29
4	79750837	79751113	29
9	68377514	68414192	29
9	69724470	69732201	29
8	7885298	7917222	29
3	134615434	134629974	29
14	96342141	96358876	29
6	170686279	170730919	29
11	129833181	129833451	29
20	443198	443425	29
20	23330776	23343482	29
1	34613364	34632174	29
12	114258468	114282726	29
4	6200569	6273996	29
4	154073241	154073507	29
9	67787244	67794180	29
3	125635749	125688284	29
10	45053714	45071689	29
13	96705428	96743758	29
10	44756043	44806838	29
5	3594897	3603040	29
2	240508583	240515644	28
16	87416613	87418309	28
17	78798768	78874836	28
8	144026535	144100869	28
4	7328376	7331090	28
8	42911213	42996350	28
6	18671005	18671282	28
18	51750879	51751068	28
8	56362205	56367531	28
8	142339623	142401719	28
1	228156364	228159176	28
18	72775328	72783421	28
7	1199669	1275183	28
9	43133616	43135089	28
1	38978615	39079453	27
13	19173162	19184171	27
16	50623507	50623774	27
10	125424919	125426660	27
1	193854239	193896529	27
19	10828392	10829121	27
4	149056081	149067485	27
2	42719929	42721880	27
10	124892505	124914702	27
21	34395376	34443996	27
21	46117165	46170457	27
8	139824287	139869577	27
9	84303494	84324728	27
8	91657402	91658724	27
2	16790124	16813219	27
22	43898413	43959068	27
7	55288378	55323570	27
12	132107353	132195548	27
12	133485530	133544871	27
19	14117143	14117413	27
6	112408580	112408863	27
7	51454966	51455863	27
4	95891286	95891562	27
X	70352508	70352769	27
19	1702421	1702699	27
13	79175511	79177160	27
10	130008346	130008981	27
21	44394630	44394841	27
12	127650459	127650639	27
17	5562616	5562885	27
15	70389758	70392135	27
16	86744001	86806936	27
5	134363068	134376597	26
3	167452346	167452797	26
5	66460502	66462548	26
1	247094358	247095304	26
9	2717922	2719031	26
21	48118097	48119451	26
6	15502271	15514226	26
2	7003988	7006559	26
5	7825256	7869795	26
16	31447895	31500503	26
X	63424781	63426112	26
2	136287042	136289685	26
3	137483427	137490803	26
14	19498536	19501532	26
1	18807415	18809812	26
9	87283641	87285771	26
14	65878963	65879920	26
15	29130105	29134094	26
2	187018921	187051582	26
21	42750762	42798973	26
2	31360696	31361851	26
6	16326919	16328413	26
3	32022183	32023494	26
10	43571240	43573604	26
11	1375658	1413664	26
10	100150416	100177688	26
2	72342696	72377185	26
13	53420477	53422785	26
12	3412941	3423249	26
13	76145993	76146278	26
18	52322390	52322671	26
16	87622527	87670233	25
11	120520138	120531893	25
22	20459693	20461081	25
17	74722453	74733161	25
X	53499257	53499537	25
5	2260277	2291736	25
12	120267035	120267316	25
16	47458694	47506750	25
16	30407095	30429736	25
10	7449768	7454727	25
16	56352283	56370936	25
16	49311019	49315263	25
14	33402409	33403763	25
20	55840309	55841869	25
5	180864129	180878617	25
11	134093830	134123689	25
11	133790288	133827401	25
2	242575839	242577142	25
9	136858627	136879543	25
4	167901672	167903303	25
8	49291372	49335272	25
21	27541887	27561107	25
7	150034237	150094132	25
Y	9983860	10036583	25
19	37464293	37505887	25
2	127415075	127417919	25
5	168717086	168728636	25
6	166074668	166077048	25
1	115881308	115903735	25
20	58248498	58251457	25
15	22706642	22707715	25
17	11900491	11924126	25
17	15163926	15165975	25
2	111140960	111142299	25
X	138136898	138137193	25
8	120844859	120886654	25
1	221911345	221916434	25
4	7708132	7736551	24
14	64970933	64971532	24
2	103235491	103236543	24
1	48449928	48507672	24
3	131080558	131100837	24
16	53077879	53089395	24
9	46386220	46391091	24
4	190527246	190567863	24
18	13800839	13826444	24
7	132260370	132262523	24
10	101066442	101090472	24
10	46951539	46999248	24
15	88748415	88805429	24
8	121823407	121824751	24
1	83891396	83891661	24
14	31980392	31980668	24
1	66866399	66866682	24
2	71540522	71540790	24
7	27702402	27702807	24
15	98964674	98971914	24
3	41240530	41241223	24
4	1161436	1189348	24
13	41239407	41240554	24
18	11148388	11149049	24
1	4148293	4226697	24
20	20344331	20350783	24
11	128392011	128392740	24
4	5403787	5462186	24
10	127584264	127585440	24
7	122314062	122333057	24
10	134787098	134830478	24
16	89345573	89387487	24
12	114843529	114885395	24
10	116852262	116853819	24
3	98552620	98578018	24
8	86089364	86090098	24
9	79631231	79635544	24
1	214454938	214502442	24
6	169390738	169418799	24
4	24474305	24474944	24
20	56233781	56300540	24
19	36980097	36982008	24
10	115802722	115804623	24
19	12958543	12958787	24
11	113144837	113185783	24
11	2906691	2914267	23
14	95233864	95235581	23
2	24148959	24150365	23
15	100880887	100890301	23
5	153569022	153571726	23
7	45960709	45961302	23
10	119805871	119806588	23
5	42992300	43018231	23
10	31609256	31651496	23
4	49206079	49215362	23
1	2254997	2262709	23
3	128207028	128209155	23
13	24152889	24153754	23
4	8626526	8647638	23
6	105279690	105307787	23
11	20071611	20134593	23
14	90526732	90527709	23
1	222644009	222646898	23
15	83952301	83953912	23
9	92220556	92221375	23
8	143819195	143871140	23
7	104254928	104255207	23
15	39872658	39873613	23
19	36193174	36208073	23
3	27763032	27763831	23
15	99190984	99192989	23
4	53578553	53617918	23
11	4203429	4209047	23
9	70647090	70662836	23
8	53853392	53854216	23
2	198317953	198364815	23
4	129732204	129733279	23
22	46542227	46542495	23
2	166650440	166651323	23
2	170643639	170698312	23
17	75484929	75539119	23
19	31016971	31071468	23
15	22511348	22547641	23
3	62357617	62358089	23
15	42840773	42873840	23
16	82203536	82204337	23
1	3414217	3427376	23
5	153963076	153963301	23
12	2692239	2760881	23
14	69965201	69965480	23
2	148881794	148931079	23
9	72286795	72288216	23
3	71804069	71834108	22
13	95364043	95365689	22
18	54395757	54412944	22
2	223171907	223183479	22
17	79988301	79995507	22
X	591769	603942	22
5	129239510	129240671	22
10	119443859	119446298	22
1	18695482	18704644	22
8	125740128	125741192	22
16	53737758	53738265	22
8	97656987	97658034	22
1	533779	537501	22
5	134526981	134527399	22
1	232765330	232766580	22
5	179051308	179105493	22
1	164677166	164682124	22
7	90225355	90226013	22
5	40889948	40890228	22
6	126538742	126579613	22
14	38677668	38724802	22
2	168420605	168421088	22
18	77308116	77365180	22
12	70759375	70760777	22
12	102988938	102990145	22
5	35617750	35618403	22
4	9228127	9274483	22
18	13445355	13483865	22
5	170059785	170065351	22
6	154936758	154937028	21
5	110932494	110948219	21
8	140290193	140309547	21
2	127643792	127644171	21
16	24057130	24120942	21
11	36371100	36424656	21
6	162718975	162792241	21
2	70780840	70781662	21
11	1224310	1229496	21
22	50301486	50350327	21
8	81398492	81399386	21
20	23962689	23974424	21
1	2344595	2383575	21
18	77546022	77594055	21
14	57261937	57275838	21
X	2130585	2171461	21
1	107599507	107600247	21
2	110011280	110031206	21
15	29673968	29676566	21
6	167720057	167764927	21
5	140870582	140871993	21
1	14898331	14926013	21
8	57358342	57360771	21
5	140720311	140751764	21
19	37178111	37178686	21
15	29517006	29518128	21
8	75512187	75532961	21
3	190231413	190231633	21
18	34513441	34540517	21
5	148491182	148491453	21
2	107084660	107084989	21
2	45165509	45182995	21
3	24535858	24537327	21
1	57044008	57045215	21
17	67322805	67323799	21
8	144212067	144238956	21
3	13920430	13922319	21
17	8923976	8926294	21
12	6603391	6677674	21
1	216832089	216832358	21
13	78133519	78133809	21
3	56517811	56518079	21
6	114073835	114074107	21
18	11760	12939	21
14	72751393	72801139	21
14	101815576	101840500	21
8	127568866	127570606	21
2	103353159	103401797	21
5	171433893	171434112	21
2	243153755	243154055	21
5	123964712	123987696	20
2	233766350	233766893	20
21	47838555	47847849	20
2	31456813	31462301	20
5	140202735	140255420	20
10	115144855	115145284	20
11	15096455	15136803	20
8	124552136	124553881	20
11	2011496	2044488	20
8	90996516	91013730	20
9	96589504	96590011	20
1	92351034	92351772	20
12	32552303	32553115	20
3	38690620	38692977	20
2	202507388	202507797	20
17	5372057	5403453	20
19	59025470	59031149	20
17	53045693	53046624	20
21	47914990	47915259	20
12	68041724	68043976	20
4	19061511	19092110	20
22	40391341	40441699	20
15	85523958	85524792	20
9	120176209	120176815	20
1	154377608	154405778	20
13	107188250	107220040	20
10	44184543	44197099	20
4	91998819	92017652	20
1	178463797	178512245	20
10	93668283	93668836	20
11	72353979	72354436	20
16	66864705	66907255	20
7	77427403	77428867	20
4	77227470	77228021	20
1	75191902	75199123	20
22	19718233	19746856	20
2	113956365	113993685	20
10	123872073	123873217	20
2	98206271	98207305	20
22	46731494	46760721	20
8	74206836	74208021	20
10	79169838	79199009	20
2	109335644	109336306	20
20	50808110	50808983	20
16	87903331	87984641	20
18	11689017	11689329	20
5	122181513	122181763	20
2	175201307	175202000	20
14	100069365	100095424	20
1	145208977	145209521	20
5	72112060	72113034	20
17	618049	655624	20
17	19065038	19091525	20
13	32605219	32605994	20
21	47394371	47401998	19
2	86947312	86947939	19
6	134622620	134622840	19
9	114994086	114994362	19
11	126225133	126226454	19
18	74962143	74963117	19
5	53814140	53815161	19
16	82660396	82661816	19
22	16870863	16904645	19
10	22725841	22726529	19
11	116147346	116147952	19
5	113697167	113698046	19
1	166134534	166135469	19
12	9217212	9218331	19
17	31203447	31250651	19
7	39832225	39833672	19
2	151342493	151343020	19
9	101469202	101472075	19
5	180022561	180048018	19
7	24612582	24613838	19
9	138370763	138418869	19
22	46468142	46481117	19
5	180752915	180753625	19
3	180546185	180546811	19
14	52118734	52119418	19
7	44788947	44835954	19
12	132313719	132356993	19
11	14665294	14666509	19
20	55742048	55787805	19
12	132845746	132863882	19
9	91148923	91150482	19
10	45868700	45875688	19
3	64670578	64674025	19
2	96011109	96013015	19
11	78590482	78591038	19
17	31618262	31620250	19
19	36618611	36623722	19
8	110082410	110083611	19
19	52097594	52097824	19
7	30028972	30068694	19
4	8965125	9002711	19
9	66721392	66721940	19
10	5931946	5932181	19
5	10564667	10564940	19
5	175621219	175626753	19
9	45352442	45356731	19
17	66255372	66288440	19
2	205409641	205411011	19
12	133604795	133657395	19
2	38303469	38304568	19
17	47633771	47647679	19
2	5846718	5888783	19
17	70117724	70120383	19
15	101420011	101458467	19
20	25603940	25605123	19
2	129659226	129661592	19
X	134566917	134568839	19
5	177944637	177953223	19
7	154795199	154795676	18
3	179041391	179065828	18
8	55370958	55379383	18
10	47768905	47769712	18
4	21402038	21402297	18
10	125204989	125206307	18
9	17578664	17578993	18
10	119133965	119135495	18
16	60841	62367	18
13	23949283	23949462	18
3	120067626	120068515	18
18	13218106	13263195	18
1	211432189	211432879	18
11	1847091	1855665	18
10	100028816	100081379	18
2	242809124	242814124	18
10	131765158	131767003	18
1	218178343	218178610	18
2	241621910	241661770	18
9	38620526	38621199	18
10	116065279	116080739	18
5	33936939	33937637	18
18	72916005	72920537	18
6	166248337	166268977	18
14	59930721	59951092	18
9	96443491	96446082	18
18	55103540	55105453	18
8	38612	44728	18
6	137112904	137113943	18
12	115889389	115890854	18
3	193788641	193807656	18
X	56095072	56096183	18
5	167686242	167718699	18
17	52978071	52978278	18
21	46460184	46495223	18
10	106398518	106402670	18
20	55667161	55685492	18
19	71035	71334	18
15	67356337	67357720	18
5	37209155	37249415	18
16	55499128	55543195	18
11	93275678	93277019	18
5	2643226	2671395	18
19	58280916	58281333	18
4	76439589	76439919	18
13	112112666	112113599	18
1	2463824	2478150	18
6	3093831	3094393	18
8	52811795	52812544	18
6	170190233	170201218	18
18	5294829	5296953	18
9	81319256	81327665	18
8	12458069	12458929	18
14	89506887	89507420	18
7	139875783	139877407	18
5	31638920	31639938	18
10	126812378	126850537	18
2	171570812	171574124	18
3	123303802	123304130	18
4	106395095	106395319	18
1	3817133	3827771	17
17	72413622	72453967	17
1	43613386	43613601	17
5	126365987	126366900	17
17	31757	51659	17
12	4140152	4141075	17
19	52693274	52693760	17
20	21683873	21687820	17
9	44992417	44997155	17
7	157395025	157405970	17
17	883566	900031	17
13	53774807	53775628	17
6	134495889	134497688	17
14	37125392	37132580	17
2	87303499	87303828	17
17	27278309	27278506	17
19	38806322	38806635	17
2	240423856	240439682	17
4	153857143	153858163	17
2	131520133	131555609	17
1	6052660	6067658	17
19	32687781	32734342	17
11	79151309	79151565	17
13	32420912	32421113	17
18	75434027	75434297	17
20	8095185	8095555	17
3	179371064	179371361	17
4	61538442	61538705	17
7	62528327	62574552	17
12	7013927	7014116	17
8	103250920	103251977	17
8	12030879	12051625	17
17	77179601	77184392	17
12	2564797	2566682	17
9	81648271	81651667	17
8	75232724	75233503	17
X	74375908	74399806	17
7	123672558	123673766	17
11	31831734	31839877	17
9	110250843	110251464	17
2	121453365	121493957	17
6	143266530	143268523	17
4	144257981	144258392	17
18	23670353	23670844	17
17	33446396	33478330	17
11	125757328	125758000	17
1	207627546	207628225	17
10	125271709	125319179	17
2	60781402	60782280	17
10	30681606	30723351	17
6	168461217	168462612	17
10	94448827	94450121	17
11	117667225	117680342	17
17	58093367	58102932	17
16	20503808	20542552	17
1	112281150	112298755	17
13	26828063	26828615	17
Y	28549619	28549894	17
1	117452717	117453363	17
2	7057172	7062097	17
20	50179101	50179618	17
4	57843130	57843752	17
18	54498982	54515038	17
19	34895062	34895559	17
18	55469953	55470654	17
13	114237575	114238666	17
2	36583435	36584181	17
20	57415213	57430211	16
7	155695412	155791655	16
12	54069920	54070141	16
13	97762228	97762456	16
7	5013577	5013834	16
7	132077187	132083807	16
2	7820130	7820395	16
5	6712389	6712997	16
16	71475261	71518520	16
1	54871031	54872510	16
3	174159104	174159433	16
5	174178265	174178463	16
12	38551781	38555632	16
1	10458994	10490506	16
8	20110936	20161324	16
19	33792256	33794827	16
20	55204373	55205487	16
9	69380431	69381855	16
10	50091193	50105219	16
5	67510898	67512334	16
12	34358469	34362562	16
9	35079865	35096512	16
21	43654688	43655308	16
8	10781969	10814271	16
8	132051671	132053034	16
18	77711880	77721571	16
3	143691205	143692252	16
10	80062618	80063496	16
18	57363638	57364894	16
18	56936108	56976096	16
21	11098768	11110352	16
1	26437292	26437901	16
13	20735227	20735469	16
2	110551729	110552054	16
6	130339530	130339800	16
9	86153329	86153779	16
12	3567399	3601788	16
4	85886825	85887994	16
3	51429289	51430813	16
9	91300770	91321877	16
15	55700244	55738706	16
18	66136886	66137149	16
7	158823183	158823706	16
10	12792965	12793199	16
8	66753962	66754890	16
4	81105155	81123348	16
10	45360249	45372297	16
1	70653409	70653582	16
11	109963292	109963565	16
12	42982914	42983478	16
3	197001237	197001523	16
2	155022896	155026279	16
15	89878081	89902122	16
11	11641730	11642783	16
17	6410123	6435094	16
1	143429551	143430402	16
22	42473419	42487213	16
2	241075564	241076530	16
4	9500459	9534325	16
8	144680356	144681374	16
11	19734030	19734761	16
18	74844104	74845378	16
5	176882072	176882584	16
9	122724131	122754474	16
8	11324421	11325314	16
8	37552044	37553807	16
2	95787424	95831357	16
7	32529897	32535309	16
5	122372194	122372770	16
6	24494962	24495239	16
9	108820790	108822606	16
7	91763143	91808566	16
9	95988067	95988232	16
9	137269886	137272177	16
10	79324768	79350335	16
3	137905976	137906428	16
16	21295178	21313062	16
20	2082609	2083999	16
8	12516337	12517329	16
17	72209740	72209959	16
20	29611212	29612409	16
10	21462419	21463453	16
15	91537508	91576572	15
17	12692616	12693574	15
9	71731656	71736246	15
11	10328977	10329905	15
7	26618267	26618453	15
9	128508572	128508783	15
18	35117987	35132563	15
14	78641086	78661089	15
12	42876733	42877138	15
13	77566117	77566315	15
17	9479093	9519908	15
7	20370050	20370912	15
11	14991330	14994009	15
10	69644174	69645096	15
1	120837325	120838423	15
9	90449369	90473039	15
3	152552653	152553278	15
2	18059156	18060722	15
13	113723292	113723942	15
10	77644695	77677996	15
16	55848783	55866678	15
2	241897984	241903368	15
20	60719455	60736696	15
12	29936306	29936495	15
21	40685570	40685769	15
10	50819504	50820381	15
1	167399529	167424794	15
12	132638486	132674364	15
6	38137005	38176142	15
2	230786658	230786962	15
Y	8124959	8125223	15
1	30217574	30228555	15
11	106887998	106890077	15
7	159127990	159128187	15
10	132158581	132159522	15
16	16411763	16466313	15
9	66571487	66571698	15
22	41032679	41032901	15
4	93226546	93226895	15
7	21582473	21582813	15
9	37904235	37904449	15
3	10780430	10785706	15
16	55357818	55358595	15
5	111755120	111756176	15
13	114741915	114774310	15
20	39968668	39991362	15
1	113050924	113051356	15
1	661985	663402	15
8	53478316	53486811	15
17	74863912	74866440	15
2	127821313	127864563	15
1	148527394	148556262	15
10	39030533	39032125	15
14	19819982	19826203	15
10	80228756	80275311	15
17	31318189	31340831	15
16	88850539	88852173	15
3	123710839	123752858	15
1	243417700	243419612	15
17	25758065	25784103	15
2	168149065	168150189	15
4	4228240	4228427	15
2	108443269	108446506	15
4	125633357	125634372	15
4	140374432	140374870	15
17	60342460	60343100	15
5	135158748	135170893	15
7	30947449	30953759	15
1	230202392	230204014	15
10	829394	831066	15
6	13218985	13219249	15
13	19632501	19645381	15
19	12251940	12274292	15
1	151881916	151882086	15
3	197476223	197476649	15
16	1143526	1143754	15
18	34124350	34127159	15
5	172614349	172660117	15
15	32267627	32268965	15
8	142036893	142048680	15
13	28365574	28400953	15
8	107282225	107283061	15
6	26022012	26033774	15
7	141438136	141438377	15
5	58334896	58335608	15
19	58873783	58892251	15
2	100106784	100107155	15
2	222437683	222438612	15
6	19838765	19839078	15
8	146228324	146228602	15
9	140196146	140196343	15
8	134309112	134310206	15
20	2633382	2674448	15
5	177798474	177808598	14
5	177882588	177888370	14
1	44412156	44412677	14
11	94276825	94278407	14
7	75932185	75943910	14
8	24771679	24772307	14
3	187416496	187458907	14
5	175223829	175224383	14
3	193587107	193590460	14
8	97326473	97345573	14
13	113050572	113088149	14
19	54041180	54042192	14
13	60971019	60972145	14
1	20812987	20813513	14
1	14140146	14162182	14
5	174872127	174906011	14
1	49054364	49054632	14
15	44487432	44487804	14
13	111371239	111371528	14
19	37708848	37709255	14
16	22824592	22826059	14
8	126464342	126510660	14
2	37898364	37899375	14
2	490432	495463	14
3	9974829	9989272	14
5	72511925	72512328	14
7	142551900	142552565	14
8	71581167	71581486	14
3	28616665	28617013	14
4	87856246	87856618	14
5	121412577	121413292	14
4	55524140	55525142	14
2	240322995	240323891	14
18	15330574	15331276	14
9	136283079	136283520	14
8	144462707	144467551	14
5	89769802	89770439	14
4	54930225	54930824	14
16	18485019	18488497	14
12	58159796	58160025	14
13	22178075	22178407	14
4	155411823	155412175	14
3	132378431	132379365	14
10	115438922	115439625	14
11	91957774	91958711	14
2	128458189	128459098	14
8	100709045	100710175	14
1	46152247	46152947	14
15	23890140	23892766	14
2	219712439	219712630	14
20	24092739	24130901	14
17	48474701	48475017	14
Y	13592835	13593735	14
22	23230129	23269991	14
8	67624597	67624838	14
4	30722409	30724363	14
16	19179098	19179294	14
15	89421260	89438221	14
16	33152542	33153081	14
2	152118189	152146157	14
17	70587837	70588899	14
11	35640660	35640906	14
21	38444969	38445160	14
9	90340643	90341532	14
1	193735605	193745064	14
6	126277873	126278472	14
8	79577983	79578551	14
6	935742	940900	14
22	46645969	46646469	14
8	103136590	103136798	14
4	88317061	88343828	14
1	113302344	113302511	14
6	5969603	5999616	14
1	166845380	166845764	14
1	197744524	197744974	14
5	11384768	11385005	14
6	20835619	20835877	14
6	46097411	46097769	14
7	68180193	68180366	14
X	10970954	10971681	14
10	122216841	122217577	14
1	230421991	230459141	14
14	70654456	70654811	14
19	57306906	57351635	14
14	37622896	37641660	14
4	85503503	85504639	14
6	37138199	37138495	14
1	193620174	193624151	14
7	35297684	35298161	14
1	99127393	99127732	14
15	100468662	100468926	14
6	83902637	83903207	14
X	29264380	29292002	14
13	29394638	29394936	14
11	113561435	113561823	14
22	47680215	47695600	14
2	234633151	234633803	14
16	32095457	32095965	14
6	169824799	169826917	14
18	72114005	72163857	14
10	122610616	122611064	14
6	116422063	116422567	14
8	134465602	134465844	14
9	90113108	90113602	14
6	21588436	21595182	14
6	32821166	32862710	14
18	7128792	7173569	14
11	15671467	15671876	14
2	160778399	160778603	14
11	85194970	85195243	14
9	77502074	77502286	13
18	76170202	76191803	13
2	119880962	119915309	13
8	43402961	43416706	13
3	16925563	16926920	13
18	12038983	12039262	13
7	64493659	64541479	13
12	103130919	103160716	13
8	20895973	20897836	13
20	60943193	60989283	13
19	59117775	59118004	13
2	111334551	111334822	13
8	145690534	145690878	13
1	11582689	11582997	13
22	47946933	47985656	13
1	170387646	170388176	13
20	46687639	46726456	13
14	19752439	19758543	13
19	2250431	2291218	13
6	169102308	169106179	13
15	40361550	40395617	13
9	81210162	81234610	13
1	437921	463195	13
8	21543141	21547159	13
1	64935871	64936066	13
11	111092809	111093147	13
2	85914412	85914655	13
3	53080458	53080664	13
6	107810094	107810400	13
11	73693651	73694385	13
10	126480262	126480483	13
16	75513362	75551300	13
10	3509603	3509804	13
4	168155477	168155712	13
4	187867931	187868220	13
5	133968327	133968630	13
6	76458995	76459156	13
X	99665030	99665209	13
19	7566056	7587550	13
16	21768405	21768608	13
9	69065296	69065464	13
1	212965135	212965316	13
7	19156378	19156592	13
2	159314179	159314857	13
X	51425124	51454230	13
20	61715343	61733707	13
16	23193608	23193788	13
12	90103435	90103936	13
4	9156786	9157208	13
16	50840265	50844587	13
1	19146786	19147462	13
8	99438410	99440696	13
11	120082090	120082272	13
19	770418	796533	13
1	247267364	247275450	13
14	101317541	101347914	13
5	177591213	177631428	13
19	32579694	32580110	13
19	14184543	14184761	13
18	36969693	36996010	13
3	127057139	127057393	13
18	48722652	48724615	13
19	10138428	10138700	13
4	40910332	40911103	13
13	28542901	28543421	13
6	15662528	15662822	13
8	86165289	86165527	13
3	38496200	38496872	13
11	62078625	62104891	13
2	132919700	132920398	13
11	31531169	31531615	13
15	35838134	35838323	13
3	69789058	69789247	13
8	139574081	139574295	13
1	220701662	220701999	13
5	132947057	132947303	13
8	98290032	98290344	13
14	67999742	67999922	13
1	13539556	13539787	13
1	57480870	57481095	13
2	162930332	162930670	13
4	186392634	186392822	13
6	124123961	124124451	13
9	27529294	27529608	13
9	124308350	124313082	13
17	57183978	57184575	13
20	37678721	37727583	13
12	2214695	2215071	13
11	116201631	116217484	13
13	111213667	111214059	13
16	52765299	52765552	13
11	65149758	65184096	13
15	86383744	86384102	13
19	14317765	14318490	13
13	28194813	28196286	13
15	78369534	78369754	13
3	98376361	98376556	13
5	134801912	134802150	13
5	146889513	146889878	13
8	33330433	33342608	13
4	187647630	187647963	13
6	147829065	147829526	12
6	166796992	166797232	12
6	39271001	39277953	12
10	1779516	1789393	12
4	126236106	126236823	12
1	119714398	119722023	12
10	120353731	120354056	12
17	21414991	21454633	12
21	26979858	27012372	12
2	237657532	237686363	12
16	745471	745874	12
20	59974664	60000328	12
1	44870837	44871109	12
1	87170225	87170435	12
12	108523355	108523576	12
20	18118592	18118770	12
21	33246162	33246357	12
5	169931572	169931970	12
1	142634951	142662465	12
15	29211065	29226254	12
10	1256495	1260223	12
9	127581147	127615636	12
7	152431125	152431285	12
6	169627197	169631847	12
21	47572876	47604598	12
16	20360174	20360533	12
13	26514354	26514588	12
15	102030198	102030398	12
19	7894785	7894973	12
6	166402361	166402541	12
3	169380025	169387173	12
11	66494896	66495141	12
11	123946999	123947216	12
19	47808690	47808885	12
2	102680761	102680947	12
6	131122925	131123150	12
6	147178737	147178925	12
8	19614963	19615424	12
9	2622327	2622594	12
19	58111259	58125728	12
22	42833682	42833914	12
17	20352934	20353201	12
10	81838390	81838783	12
15	30515921	30516208	12
9	15422585	15422767	12
2	28974349	28975134	12
13	34116770	34117017	12
9	39817191	39817864	12
13	42614102	42614411	12
8	103540777	103541061	12
1	182360428	182361397	12
6	118971731	118972711	12
5	114031116	114040260	12
1	94312862	94313088	12
16	81437222	81437536	12
3	49055268	49055751	12
10	65225026	65225574	12
3	135286024	135286215	12
17	8534555	8534822	12
3	139653429	139654549	12
17	78717988	78718739	12
10	117943922	117953364	12
1	244211005	244211462	12
4	6989105	6989274	12
7	117512930	117513150	12
2	96658208	96658495	12
1	18866726	18877249	12
2	19549772	19561513	12
10	79253189	79254404	12
5	57859171	57859866	12
1	114889260	114889508	12
10	33624028	33624386	12
15	90319738	90320015	12
6	21852440	21852713	12
9	5450441	5450672	12
9	41936604	41936815	12
18	72993674	72998145	12
1	1677673	1677981	12
1	149577016	149577254	12
10	97667574	97667761	12
11	123451334	123451585	12
12	22697386	22697770	12
13	50698856	50699326	12
14	67708209	67708653	12
14	75894360	75894635	12
15	23208592	23208760	12
15	40574444	40574757	12
15	101792054	101792223	12
17	15848551	15848857	12
17	26368529	26368775	12
18	42324426	42324641	12
4	141677581	141678165	12
5	99725222	99725636	12
5	178156202	178156474	12
7	8008041	8009041	12
7	55433455	55433783	12
8	123794548	123794838	12
21	15067853	15069105	12
14	51296940	51297146	12
10	43133679	43134099	12
6	52859910	52860626	12
16	88268132	88299369	12
2	95523406	95545704	12
17	73257862	73285373	12
2	230932878	230933232	12
21	40177392	40177653	12
10	28966999	28967286	12
8	41559341	41559622	12
12	45609673	45609865	12
15	31091875	31092175	12
2	15731981	15732480	12
6	135818675	135818908	12
9	94495507	94495667	12
9	101984075	101984277	12
8	49616610	49619768	12
16	89005857	89006109	12
10	35625947	35626204	12
11	111502444	111502666	12
13	26457856	26458039	12
17	16256182	16256437	12
20	30475659	30475822	12
3	105587207	105587486	12
20	48227608	48227996	12
1	228468360	228504661	12
4	150429539	150437354	12
21	46947431	46947727	12
7	450603	464116	12
2	75023605	75023789	11
2	216973877	216974159	11
6	157342527	157342707	11
5	53605949	53606637	11
5	149110219	149111833	11
1	62901758	62902709	11
17	63555926	63558421	11
4	40058553	40058778	11
17	31149789	31149964	11
1	245316603	245319950	11
2	92028698	92030618	11
11	116706741	116706949	11
12	1739505	1739761	11
X	56032013	56032254	11
8	82754644	82754847	11
19	37263253	37288346	11
11	117525824	117551530	11
5	134209870	134210204	11
8	61193343	61193734	11
12	111834914	111835102	11
18	75671	112502	11
5	33049582	33050541	11
12	50898616	50898887	11
2	27579240	27579451	11
2	154869992	154870810	11
8	23539914	23540179	11
9	104249287	104249592	11
9	116916682	116916862	11
2	220094273	220142580	11
9	7790850	7799818	11
14	105119693	105120072	11
6	39196985	39197516	11
7	21985149	21985454	11
11	130731865	130732102	11
5	171615712	171615883	11
3	13036432	13036710	11
12	106640810	106641297	11
13	51796139	51796328	11
15	83182708	83182960	11
15	98447445	98447674	11
16	10479770	10480230	11
5	83018161	83018493	11
6	42858220	42858509	11
7	22122460	22122775	11
9	72658765	72659252	11
22	48176195	48214577	11
X	155246203	155254024	11
11	2554092	2555709	11
14	99353331	99353521	11
9	133816520	133865316	11
16	7279696	7279911	11
7	149516504	149518215	11
11	537170	566591	11
17	58677165	58677467	11
12	77273052	77273213	11
18	66381747	66382223	11
20	52884032	52884209	11
9	72027719	72027898	11
15	77287408	77330317	11
12	8393445	8393634	11
2	231729687	231729848	11
17	41466127	41466312	11
1	161696570	161696767	11
2	133426944	133428248	11
19	22803179	22808710	11
16	12471030	12472736	11
12	69201594	69201784	11
13	73301575	73301909	11
17	53828548	53828906	11
17	56160954	56161157	11
17	76354911	76355150	11
2	172949521	172949749	11
6	144537486	144537697	11
9	67926005	67926370	11
6	143858590	143858752	11
12	46121323	46122714	11
16	29625297	29625483	11
10	48354999	48355258	11
8	104510822	104511725	11
4	298909	331933	11
2	63277540	63277700	11
20	55381040	55381300	11
21	33784017	33784212	11
4	83821677	83821838	11
4	143767851	143768349	11
5	145214763	145214960	11
2	110744356	110744783	11
10	44552669	44557865	11
11	111169910	111170153	11
15	74419847	74420077	11
15	99645290	99645498	11
16	2390899	2391169	11
16	19729552	19729807	11
17	18344274	18344509	11
17	39819048	39819243	11
19	42891366	42891601	11
2	160568837	160569070	11
2	187558537	187558777	11
2	219575515	219575707	11
3	115503277	115503610	11
3	132440681	132440911	11
5	110847768	110848203	11
7	131240816	131241086	11
7	131630226	131630651	11
8	82192398	82192598	11
8	104311342	104311551	11
7	55639277	55639948	11
13	113862855	113863120	11
14	64108351	64108601	11
3	171527786	171528342	11
15	100339996	100340281	11
5	57755987	57756505	11
7	154567421	154586136	11
1	39338812	39339120	11
1	148247695	148248170	11
5	76926114	76926333	11
9	12775828	12776037	11
9	88897244	88897459	11
15	68852057	68852502	11
9	98790140	98790320	11
10	91174937	91175173	11
15	80988082	80988266	11
16	12626821	12627048	11
17	21958885	21959054	11
2	56410770	56411154	11
X	152540140	152540324	11
18	59221498	59249435	11
19	2785213	2819883	11
1	63782821	63783158	11
11	69632247	69632598	11
5	109025912	109026165	11
5	118406765	118407071	11
9	129373909	129374125	11
13	112980665	112985625	11
20	57581337	57581937	11
1	93427174	93427334	11
5	1161878	1162215	11
9	139742323	139742565	11
1	143743760	143743922	11
8	128806254	128806489	11
14	91976680	91977119	11
3	194033419	194048434	11
7	139762799	139763001	11
7	153583844	153632209	11
19	917545	917729	11
2	98340349	98340620	11
7	2673462	2710931	11
4	140097265	140098156	11
8	8559166	8559356	11
9	77702845	77703619	11
12	73381143	73381305	11
14	72661630	72661823	11
15	32828974	32829199	11
6	12290578	12290741	11
6	86800002	86800171	11
8	62051708	62052009	11
X	39827662	39827822	11
11	14913160	14929575	11
1	224033909	224034134	11
19	11848845	11849127	11
4	9341409	9365390	11
2	69534514	69534740	11
2	130940245	130940510	11
17	33085547	33099854	11
15	23566339	23608334	11
6	73332207	73332453	11
2	186907311	186907675	11
20	41817444	41817648	11
1	22988845	22989049	11
12	118573820	118573982	11
13	77459983	77460220	11
17	75954368	75954638	11
1	233121942	233122118	11
21	11169014	11170001	10
4	8200861	8201091	10
8	135844499	135844671	10
4	190767237	190768192	10
17	2240191	2240638	10
6	104894122	104894491	10
7	151573421	151573581	10
13	51102248	51102455	10
19	53360814	53361106	10
14	52780686	52781017	10
15	26107512	26108013	10
16	28761553	28761722	10
8	110986295	110986457	10
18	67873018	67873206	10
8	38781951	38782221	10
10	21784559	21784800	10
2	3698608	3698789	10
22	21823906	21824085	10
2	238480708	238480882	10
19	31291185	31292966	10
6	151177525	151188098	10
6	10383627	10414516	10
1	165797065	165797239	10
10	26986435	26986618	10
15	73344221	73344423	10
16	12897272	12897747	10
20	9048338	9048574	10
6	3457510	3457750	10
6	168581408	168581648	10
1	54518997	54519167	10
1	225662715	225663044	10
1	236958670	236959083	10
15	80189165	80189352	10
16	53407353	53407570	10
17	79918391	79918592	10
22	32601155	32601320	10
3	170136849	170137063	10
4	55099350	55099753	10
7	151479822	151480001	10
8	11421976	11422324	10
8	124085016	124085192	10
10	124638933	124639318	10
12	64237754	64238081	10
17	72565746	72566014	10
8	104426951	104427324	10
16	10674379	10674622	10
8	105645374	105645558	10
9	43684792	43684972	10
1	200638749	200638980	10
1	211871914	211872110	10
19	29408836	29409028	10
3	40050294	40050454	10
3	97540576	97540747	10
15	32605870	32607170	10
1	20005121	20005369	10
1	48175387	48175628	10
1	87597534	87597815	10
10	95753915	95754109	10
12	20522359	20522670	10
13	35516476	35516679	10
13	52703176	52703400	10
14	23771722	23772162	10
14	105525159	105525319	10
14	105766486	105766858	10
17	17991086	17991313	10
18	8704868	8705052	10
18	46201855	46202030	10
19	30555852	30556084	10
5	142625506	142625728	10
6	26924170	26924352	10
7	30175176	30175805	10
7	140217867	140218103	10
8	103875236	103875499	10
8	120221219	120221566	10
9	112083354	112083518	10
X	29352753	29353060	10
11	45671227	45673743	10
18	47720730	47721084	10
3	46530277	46530702	10
3	45634800	45635029	10
1	182025731	182026259	10
11	89597331	89597763	10
10	33269513	33294857	10
4	77870464	77871417	10
12	59990316	59990893	10
16	53164041	53165871	10
16	30204915	30205075	10
17	73030427	73030720	10
3	111697749	111698116	10
5	115910425	115910751	10
7	156734559	156734771	10
2	27069332	27069492	10
3	142315034	142315484	10
4	56502331	56502499	10
5	144719845	144720173	10
14	54863744	54863925	10
7	61821784	61822019	10
12	133338828	133339005	10
13	103425724	103426065	10
15	91475620	91475860	10
5	142150673	142150933	10
9	100395964	100396143	10
8	97506503	97507663	10
5	49963180	49963592	10
7	44530046	44530260	10
3	67048968	67049212	10
5	112823749	112824042	10
8	135725280	135725576	10
16	47567250	47568112	10
1	1207957	1208146	10
3	47532051	47532244	10
21	47166714	47166897	10
11	77597432	77597691	10
1	230067848	230068123	10
15	49913034	49913268	10
16	85722323	85722578	10
18	19180692	19181052	10
2	145089428	145089803	10
3	42134043	42134204	10
15	60297212	60297487	10
2	85360231	85360411	10
16	87525407	87525753	10
1	50884250	50884502	10
2	131210343	131213133	10
19	54393051	54393211	10
3	129721674	129721844	10
2	133110117	133110928	10
16	90148561	90148769	10
2	45235739	45235926	10
7	101915491	101915691	10
8	70602349	70602509	10
6	169529028	169567344	10
5	149509329	149509496	10
1	97733712	97733923	10
1	161500487	161500716	10
1	240256399	240256591	10
10	14920315	14920619	10
10	93170423	93170735	10
10	132924368	132924595	10
11	30344525	30344740	10
12	77718439	77718665	10
13	42846591	42846773	10
14	32546570	32546765	10
14	33192070	33192239	10
14	71109067	71109317	10
15	98504415	98504649	10
19	12099624	12099801	10
19	53426041	53426205	10
2	191514057	191514217	10
2	225906635	225906795	10
4	19841156	19841361	10
4	110354812	110355036	10
4	174089988	174090151	10
4	178171293	178171456	10
5	159546297	159546533	10
6	1746072	1746308	10
6	21664479	21664686	10
6	38607872	38608135	10
7	69062534	69062694	10
7	70596220	70596417	10
8	6264112	6264318	10
8	53379773	53379954	10
9	84518103	84518263	10
9	103235873	103236098	10
X	9759965	9760151	10
X	149532154	149532339	10
10	128270351	128270662	10
11	15230267	15230471	10
4	188426564	188426854	10
6	37019321	37019551	10
7	92462310	92462520	10
12	62996997	62997188	10
15	32322272	32322478	10
17	20059664	20059973	10
5	3740569	3740862	10
2	55646955	55647125	10
22	27428263	27428636	10
8	33457215	33457375	10
10	30347482	30347724	10
10	98273404	98273696	10
10	126107705	126107895	10
11	43965840	43966039	10
14	31677190	31677382	10
17	72350312	72350636	10
7	65215919	65216107	10
8	74888404	74888584	10
8	79716837	79717281	10
1	243217364	243217741	10
1	45452156	45452410	10
1	167522531	167522743	10
11	126173792	126174027	10
12	11323792	11324028	10
15	48623469	48623870	10
19	17574640	17574803	10
5	86563425	86563586	10
X	689109	689331	10
10	17659146	17659333	10
10	60144891	60145058	10
18	3247957	3248172	10
20	3065238	3065500	10
5	110560228	110560458	10
5	36241221	36242526	9
21	9700409	9709261	9
10	65389722	65389983	9
10	77754033	77754202	9
5	159414375	159414630	9
17	5830860	5833359	9
5	175843744	175843973	9
1	110753628	110753959	9
1	157165246	157165421	9
10	61666180	61666342	9
11	130590048	130590383	9
13	44453331	44453805	9
14	21131387	21131568	9
16	85964605	85964777	9
17	54857676	54858033	9
18	71958517	71959286	9
19	34971638	34972341	9
19	38146891	38147225	9
2	43358272	43358507	9
2	133173614	133174310	9
20	16955559	16955755	9
22	47770336	47770606	9
3	53528133	53528351	9
4	89513413	89513576	9
5	54522388	54522634	9
5	69345519	69345700	9
6	31334658	31335056	9
6	71123205	71123494	9
6	108879724	108879923	9
7	47514913	47515083	9
7	126893896	126894162	9
9	5832643	5833210	9
9	70856685	70856954	9
8	124408563	124409025	9
2	122055123	122055309	9
1	202777281	202777515	9
17	20946798	20947086	9
6	38235295	38235538	9
7	132186835	132187190	9
19	37340916	37341082	9
3	66551120	66551280	9
17	35849312	35849538	9
1	193979371	193979562	9
11	119135099	119135259	9
12	31742877	31743214	9
14	72219872	72220044	9
15	30763647	30763820	9
2	15836812	15837191	9
2	72151163	72151347	9
20	20693449	20693767	9
20	23401926	23402092	9
21	35574293	35574549	9
3	30647868	30648124	9
3	54551673	54551973	9
5	38557031	38557310	9
5	98109100	98109479	9
8	28737873	28738070	9
9	91002587	91002882	9
X	3760994	3761173	9
X	19906383	19906562	9
X	152201001	152201288	9
15	98706501	98706887	9
4	183846459	183846751	9
4	3445240	3445584	9
11	33060887	33061085	9
15	67546949	67547326	9
21	43198508	43198668	9
1	112912376	112912536	9
1	93544602	93544849	9
1	227002805	227003027	9
1	228871215	228871390	9
11	33279929	33280303	9
[truncated: 1,907 more rows]
